# Supplementary material for: Whole-genome genotyping and resequencing reveal the association of a deletion in the complex interferon alpha gene cluster with hypothyroidism in dogs
Source: BMC Genomics. 2020 Apr 16;21:307. doi: 10.1186/s12864-020-6700-3 (PMC7160888; doi:10.1186/s12864-020-6700-3)
Supplement: Supplementary file 7 — Additional file 7: Table S1. Table showing the genotypes of the GWA analysis top SNP (CFA11: 40,777,312), average coverage and proportions of reads mapping to Canfam3.1 for the sequenced HC and LC case (highlighted in dark and light red) and HC and LC control (highlighted in dark and light blue) samples. HC: high coverage; LC: low coverage. [file 12864_2020_6700_MOESM7_ESM.xlsx]

## Sheet: Sheet1
Table S1.
SAMPLE	GENOTYPE GWAS TOP SNP	AVERAGE COVERAGE (X)	% MAPPED READS
HC CONTROL	T/T	48.2	92.2
HC CASE1	C/C	47.2	93.1
HC CASE2	C/C	42.7	92.6
LC CONTROL1	C/T	6.6	92.4
LC CONTROL2	C/T	7.4	92.0
LC CONTROL3	C/T	6.4	93.3
LC CONTROL4	C/T	5.5	92.9
LC CONTROL5	C/T	5.9	92.1
LC CONTROL6	C/T	7.1	93.1
LC CONTROL7	C/T	8.3	93.3
LC CONTROL8	C/T	8.0	92.9
LC CONTROL9	C/T	5.7	92.6
LC CONTROL10	C/T	7.3	93.0
LC CASE1	C/C	9.3	92.9
LC CASE2	C/C	5.0	93.6
LC CASE3	C/C	6.4	93.1
LC CASE4	C/C	7.6	93.0
LC CASE5	C/C	6.6	92.8
LC CASE6	C/C	6.3	92.4
LC CASE7	C/C	6.2	92.5
LC CASE8	C/C	8.2	92.8
LC CASE9	C/C	6.8	92.8
LC CASE10	C/C	6.6	92.7
Table showing the genotypes of the GWA analysis top SNP (CFA11: 40,777,312),
average coverage and proportions of reads mapping to Canfam3.1 for the sequenced HC
and LC case (highlighted in dark and light red) and HC and LC control (highlighted in dark and
light blue) samples. HC: high coverage; LC: low coverage.
