# Supplementary material for: Whole-genome genotyping and resequencing reveal the association of a deletion in the complex interferon alpha gene cluster with hypothyroidism in dogs
Source: BMC Genomics. 2020 Apr 16;21:307. doi: 10.1186/s12864-020-6700-3 (PMC7160888; doi:10.1186/s12864-020-6700-3)
Supplement: Supplementary file 9 — Additional file 9 Table S3. Table showing all CNVs detected in the fine-mapped region of association by CNVnator. For every CNV the following information is displayed: sample showing the CNV (Sample); type of CNV (Event); genomic coordinates (Chr:start-stop); length of the CNV (Event Length); CNV normalized read depth (Normalized RD); p-value of the mean normalized read depth value difference from genomic average (p-val1); p-value from probability of read depth values within the region to be in the tails of Gaussian distribution describing frequencies of read depth values in bins (p-val2); same as p-val1, but for the middle of the CNV (p-val3); same as p-val2, but for the middle of the CNV (p-val4); fraction of reads mapped with mapping quality equal to zero (q0). [file 12864_2020_6700_MOESM9_ESM.xlsx]

## Sheet: GiantS_ALL_CNV
Table S3.
Sample	Event	Chr:start-stop	Event Length	Normalized RD	p-val1	p-val2	p-val3	p-val4	q0
HC CONTROL	deletion	chr11:38,625,901-38,626,900	1	0.354811	2.5314	1.07835e-05	1	1	0
HC CONTROL	deletion	chr11:38,640,901-38,641,200	300	0.0765019	7773.2	0.000110027	1	1	0
HC CONTROL	deletion	chr11:38,959,001-38,959,300	300	0	653.038	1.75007e-09	1	1	0
HC CONTROL	deletion	chr11:39,035,201-39,036,200	1000	0.158812	0.49876	4.40201e-13	1	1	0
HC CONTROL	deletion	chr11:39,040,101-39,040,600	500	0.383057	26.7184	0.00267098	1	1	0
HC CONTROL	deletion	chr11:39,092,501-39,093,300	800	0.444833	12.7567	0.00144385	1	1	0.00564972
HC CONTROL	deletion	chr11:39,190,601-39,191,100	500	0.0647397	246.775	2.29819e-07	1	1	0
HC CONTROL	deletion	chr11:39,520,601-39,521,200	600	0.16506	281.631	0.00275061	1	1	0
HC CONTROL	deletion	chr11:40,081,801-40,082,500	700	0.19137	95.9542	0.0170748	1	1	0.0394737
HC CONTROL	deletion	chr11:40,200,901-40,202,200	1300	0.33451	0.255409	0.000933493	1	1	0
HC CONTROL	deletion	chr11:40,202,601-40,204,100	1500	0.15238	7.47414e-05	4.8489e-05	1	1	0
HC CONTROL	deletion	chr11:40,215,901-40,216,200	300	0.0651036	15394.8	0.000578688	1	1	0
HC CONTROL	deletion	chr11:40,250,601-40,251,400	800	0.409997	0.412011	5.72329e-05	1	1	0
HC CONTROL	deletion	chr11:40,265,401-40,265,900	500	0	0.115489	1.25816e-21	1	1	0
HC CONTROL	deletion	chr11:40,615,901-40,616,200	300	0	653.038	1.75007e-09	1	1	0
HC CONTROL	deletion	chr11:40,616,301-40,617,000	700	0.284059	56.1161	0.0130336	1	1	0
HC CONTROL	deletion	chr11:40,716,001-40,716,500	500	0.19259	993.155	0.00659587	1	1	0.0408163
HC CONTROL	deletion	chr11:40,729,801-40,742,300	12500	0.454966	10.6044	2.871e+09	532.528	2.871e+09	0.934322
HC CONTROL	duplication	chr11:40,742,301-40,750,300	8000	14.0012	0	3.78964e-136	0	7.15611e-121	0.926197
HC CONTROL	duplication	chr11:40,761,101-40,767,300	6200	13.0694	1.18861e-07	2.87044e+09	5.18811e-06	2.87062e+09	0.734776
HC CONTROL	deletion	chr11:40,769,201-40,770,400	1200	0.193822	0.413945	0.000187256	1	1	0
HC CONTROL	deletion	chr11:40,811,301-40,811,900	600	0	0.00174633	1.06679e-27	1	1	0
HC CONTROL	deletion	chr11:40,848,801-40,849,100	300	0.0126187	520.931	2.50176e-08	1	1	0.96
HC CONTROL	deletion	chr11:40,853,801-40,857,400	3600	0.201383	4.42701e-11	0.00040583	9.96078e-11	2.51212e-56	0.0241935
HC CONTROL	deletion	chr11:40,858,901-40,862,600	3700	0.0429398	4.30737e-11	1.45824e-46	9.37485e-11	4.39259e-91	0
HC CONTROL	deletion	chr11:40,863,101-40,863,300	200	0.00946404	30870.1	0.0050491	1	1	0.986842
HC CONTROL	deletion	chr11:40,864,401-40,864,600	200	0.0222474	73510.7	0.016484	1	1	0
HC CONTROL	deletion	chr11:40,935,801-40,936,900	1100	0.0460774	6.01053e-05	3.77827e-24	1	1	0
HC CONTROL	deletion	chr11:41,148,201-41,149,700	1500	0.157941	2.77857e-05	2.69431e-19	1	1	0
HC CONTROL	deletion	chr11:41,228,401-41,230,600	2200	0.0440877	7.24421e-11	2.01141e-59	65379.6	0.00206402	0
HC CONTROL	deletion	chr11:41,261,301-41,262,000	700	0.35257	40.6394	2.74128e-05	1	1	0.0114943
HC CONTROL	deletion	chr11:41,566,201-41,566,800	600	0	0.00174633	1.06679e-27	1	1	0
HC CONTROL	deletion	chr11:41,607,201-41,607,700	500	0.417476	28.4266	0.0103592	1	1	0
HC CONTROL	deletion	chr11:41,795,601-41,797,000	1400	0.382922	0.0882015	2.71078e-09	1	1	0.0481928
HC CONTROL	deletion	chr11:42,002,201-42,003,000	800	0.410226	0.0123437	1.27315e-09	1	1	0.0858896
HC CONTROL	deletion	chr11:42,590,301-42,590,900	600	0.14029	34.6064	2.96434e-11	1	1	0.107143
HC CONTROL	deletion	chr11:42,641,401-42,643,000	1600	0.0309704	9.96078e-11	2.9581e-37	1	1	0
HC CONTROL	deletion	chr11:42,645,001-42,646,300	1300	0.578117	0.0316213	0.00446981	1	1	0
HC CONTROL	deletion	chr11:42,671,601-42,673,100	1500	0.443389	0.0333793	2.74669e-10	1	1	0
HC CONTROL	duplication	chr11:42,704,801-42,709,300	4500	1.3702	1.59305e-05	5.65072e+08	3.93381	1.16372e+09	0.702155
HC CASE1	deletion	chr11:38,625,401-38,626,900	1500	0.18564	0.000477111	7.58296e-06	1	1	0
HC CASE1	deletion	chr11:38,934,401-38,934,800	400	0.154289	3088.86	0.00589578	1	1	0
HC CASE1	deletion	chr11:38,965,101-38,966,100	1000	0.424842	16.2676	0.0368972	1	1	0
HC CASE1	deletion	chr11:39,033,901-39,035,500	1600	0.209324	0.00637222	26413.1	1	1	0
HC CASE1	deletion	chr11:39,037,301-39,037,800	500	0.0756254	15.3262	1.80081e-12	1	1	0.0967742
HC CASE1	deletion	chr11:39,056,501-39,057,500	1000	0.439432	2.04969	0.000299819	1	1	0
HC CASE1	deletion	chr11:39,520,601-39,521,000	400	0.190585	3629.11	0.00453613	1	1	0
HC CASE1	deletion	chr11:40,151,501-40,152,300	800	0.343712	0.426014	6.29988e-07	1	1	0
HC CASE1	deletion	chr11:40,202,301-40,204,100	1800	0.201138	9.042e-06	2.51111e-13	1	1	0
HC CASE1	deletion	chr11:40,243,201-40,244,000	800	0.30815	17.2368	3.36201e-05	1	1	0
HC CASE1	deletion	chr11:40,247,701-40,248,700	1000	0.113873	0.265327	3.11213e-06	1	1	0.378151
HC CASE1	deletion	chr11:40,265,401-40,266,000	600	0.045464	0.825294	3.6751e-16	1	1	0
HC CASE1	deletion	chr11:40,333,801-40,334,100	300	0.0916692	3818.36	0.000235302	1	1	0
HC CASE1	deletion	chr11:40,615,601-40,616,900	1300	0.173154	0.00259069	4.8771e-16	1	1	0
HC CASE1	deletion	chr11:40,692,801-40,693,100	300	0.0767244	7842.03	0.000741961	1	1	0.392857
HC CASE1	deletion	chr11:40,729,901-40,731,400	1500	0.0292541	1.06248e-10	1.34818e-36	1	1	0
HC CASE1	duplication	chr11:40,742,301-40,753,600	11300	10.1682	0	4.90693e-47	0	3.64011e-37	0.867975
HC CASE1	duplication	chr11:40,753,801-40,767,400	13600	6.1584	2.06247e-09	1.80728e-36	2.2532e-09	2.97166e-57	0.64973
HC CASE1	deletion	chr11:40,769,201-40,770,500	1300	0.106784	6.46104e-05	8.72593e-24	1	1	0
HC CASE1	deletion	chr11:40,791,801-40,792,400	600	0.0597038	28.667	7.91107e-08	1	1	0
HC CASE1	deletion	chr11:40,811,301-40,811,900	600	0	0.00202884	9.74087e-25	1	1	0
HC CASE1	deletion	chr11:40,848,801-40,849,100	300	0.0256423	2207.83	6.55841e-06	1	1	0.830769
HC CASE1	deletion	chr11:40,853,801-40,855,100	1300	0.0505757	9.99511e-07	1.60932e-23	1	1	0
HC CASE1	duplication	chr11:40,856,401-40,859,000	2600	2.01311	0.000944172	8300.06	457.318	2.28834e-21	0
HC CASE1	deletion	chr11:40,936,001-40,937,200	1200	0.14996	0.28916	0.00584071	1	1	0
HC CASE1	deletion	chr11:41,128,601-41,129,000	400	0.0199834	43.5335	1.09986e-10	1	1	0
HC CASE1	deletion	chr11:41,148,601-41,149,400	800	0	5.60394e-07	6.7939e-36	1	1	0
HC CASE1	deletion	chr11:41,218,501-41,219,100	600	0	0.00202884	9.74087e-25	1	1	0
HC CASE1	deletion	chr11:41,228,401-41,230,800	2400	0.0868826	6.64052e-11	7.10251e-36	8.96682	1.39661e-13	0
HC CASE1	deletion	chr11:41,246,301-41,252,100	5800	0.585571	3.02423e-07	3047.27	0.210629	349908	0
HC CASE1	deletion	chr11:41,261,301-41,261,800	500	0.185597	128.2	3.54906e-07	1	1	0
HC CASE1	deletion	chr11:41,317,401-41,317,800	400	0.151146	1212.07	0.000751408	1	1	0
HC CASE1	deletion	chr11:41,403,401-41,404,700	1300	0.238083	0.0121484	8.29629e-09	1	1	0
HC CASE1	deletion	chr11:41,566,401-41,566,800	400	0.0135888	13.4323	1.3758e-11	1	1	0
HC CASE1	deletion	chr11:41,607,001-41,607,700	700	0.456293	111.375	0.0338838	1	1	0
HC CASE1	deletion	chr11:41,795,601-41,797,000	1400	0.392362	0.0267225	1.23035e-09	1	1	0.047619
HC CASE1	duplication	chr11:42,359,001-42,364,700	5700	2.0791	0	7.32132e-39	0	3.66474e-22	0
HC CASE1	deletion	chr11:42,590,401-42,591,000	600	0.201985	234.815	0.00799869	1	1	0.241379
HC CASE1	deletion	chr11:42,641,401-42,643,000	1600	0.0608261	1.54492e-07	3.41665e-24	1	1	0
HC CASE1	deletion	chr11:42,672,401-42,672,800	400	0	8.96682	1.39661e-13	1	1	0
HC CASE1	deletion	chr11:42,709,301-42,711,700	2400	0.299689	2.33866e-06	0.000144432	1880.67	9.8701e-05	0.413793
HC CASE2	deletion	chr11:38,845,901-38,846,200	300	0.138493	3207.73	0.0013194	1	1	0.12
HC CASE2	deletion	chr11:38,934,401-38,934,700	300	0.0852189	5225.08	0.000370459	1	1	0
HC CASE2	deletion	chr11:39,035,301-39,036,300	1000	0.245521	11.2609	0.00733667	1	1	0
HC CASE2	deletion	chr11:39,056,701-39,057,700	1000	0.520985	0.153527	0.0173152	1	1	0.00421941
HC CASE2	deletion	chr11:39,520,601-39,521,300	700	0.123345	15.7569	4.53591e-07	1	1	0
HC CASE2	deletion	chr11:39,594,801-39,595,100	300	0.0907568	4930.57	0.000108211	1	1	0.545455
HC CASE2	deletion	chr11:40,081,701-40,082,400	700	0.198582	149.755	0.0186446	1	1	0.0731707
HC CASE2	deletion	chr11:40,202,301-40,204,100	1800	0.295777	0.00942174	243253	1	1	0
HC CASE2	deletion	chr11:40,243,201-40,243,800	600	0.249118	106.751	3.1724e-05	1	1	0
HC CASE2	deletion	chr11:40,247,701-40,248,700	1000	0.0722089	0.0100874	1.33141e-12	1	1	0.56044
HC CASE2	deletion	chr11:40,729,801-40,731,400	1600	0.0613884	2.62267e-07	1.85282e-12	1	1	0
HC CASE2	duplication	chr11:40,742,301-40,766,400	24100	8.26336	0	6.08955e+07	0	8.38418e+07	0.785718
HC CASE2	deletion	chr11:40,769,101-40,769,800	700	0.0883483	6.85773	2.99784e-09	1	1	0
HC CASE2	deletion	chr11:40,811,101-40,811,900	800	0.149187	61.2641	0.003515	1	1	0
HC CASE2	deletion	chr11:40,834,601-40,835,300	700	0.466246	111.48	0.0251433	1	1	0.632979
HC CASE2	deletion	chr11:40,853,801-40,855,100	1300	0.0333696	6.17875e-08	1.88011e-30	1	1	0
HC CASE2	duplication	chr11:40,856,701-40,859,000	2300	2.06239	7.14017e-06	4.44753e-16	20385.4	5.73366e-05	0
HC CASE2	deletion	chr11:40,863,101-40,863,300	200	0	72587.7	0.0100863	1	1	0.980952
HC CASE2	deletion	chr11:40,936,101-40,937,200	1100	0.14734	0.614986	0.000106925	1	1	0
HC CASE2	deletion	chr11:41,128,601-41,129,000	400	0.0214255	53.8834	5.49703e-11	1	1	0
HC CASE2	deletion	chr11:41,148,401-41,149,700	1300	0.122294	0.00104997	7.91652e-19	1	1	0
HC CASE2	deletion	chr11:41,218,501-41,219,000	500	0	0.175467	6.64167e-20	1	1	0
HC CASE2	deletion	chr11:41,228,101-41,230,800	2700	0.123156	5.90269e-11	8.36633e-20	5.18546e-05	2.33332e-31	0
HC CASE2	deletion	chr11:41,249,901-41,251,300	1400	0.316128	0.228945	0.0126363	1	1	0
HC CASE2	deletion	chr11:41,261,301-41,261,900	600	0.249958	112.942	1.80762e-05	1	1	0
HC CASE2	deletion	chr11:41,317,401-41,317,800	400	0.135935	2006.55	0.00149206	1	1	0
HC CASE2	deletion	chr11:41,403,801-41,404,600	800	0.084341	0.0454131	9.02338e-19	1	1	0
HC CASE2	deletion	chr11:41,566,401-41,566,800	400	0.013736	13.8796	4.21827e-12	1	1	0
HC CASE2	deletion	chr11:42,002,201-42,003,100	900	0.40505	1.00131	0.0028111	1	1	0.0324675
HC CASE2	duplication	chr11:42,359,001-42,364,600	5600	2.10964	0	2.11189e-68	0	4.06307e-99	0
HC CASE2	deletion	chr11:42,590,301-42,591,100	800	0.281462	83.3442	0.00362575	1	1	0.0956522
HC CASE2	deletion	chr11:42,641,301-42,643,000	1700	0.0700103	8.24987e-08	2.07424e-23	1	1	0
HC CASE2	deletion	chr11:42,709,301-42,710,600	1300	0.15578	0.0017399	2.84274e-05	1	1	0.748148
Table showing all CNVs detected in the fine-mapped region of association by CNVnator. For every CNV the following information is displayed:
sample showing the CNV (Sample); type of CNV (Event); genomic coordinates (Chr:start-stop); length of the CNV (Event Length);
CNV normalized read depth (Normalized RD); p-value of the mean normalized read depth value difference from genomic average (p-val1); p-value from probability
of read depth values within the region to be in the tails of Gaussian distribution describing frequencies of read depth values in bins (p-val2); same as p-val1,
but for the middle of the CNV (p-val3); same as p-val2, but for the middle of the CNV (p-val4); fraction of reads mapped with mapping quality equal to zero (q0).
