# Supplementary material for: Whole-genome genotyping and resequencing reveal the association of a deletion in the complex interferon alpha gene cluster with hypothyroidism in dogs
Source: BMC Genomics. 2020 Apr 16;21:307. doi: 10.1186/s12864-020-6700-3 (PMC7160888; doi:10.1186/s12864-020-6700-3)
Supplement: Supplementary file 10 — Additional file 10: Table S4. Table showing the genotypes of the GWA study top SNP (CFA11: 40,777,312), the predicted CNV (Del3) inferred genotypes (CFA11: 40,858,901 - 40,862,600) and genotypes of the fine-mapping top SNP (CFA11: 42,382,440) of the sequenced HC and LC case (highlighted in dark and light red) and HC and LC control (highlighted in dark and light blue) samples. HC: high coverage; LC: low coverage. [file 12864_2020_6700_MOESM10_ESM.xlsx]

## Sheet: Sheet1
Table S4.
SAMPLE	GENOTYPE GWAS TOP SNP	DEL3 inferred genotype	GENOTYPE FINE MAPPING TOP SNP
HC CONTROL	T/T	Del3+/Del3+	T/T
HC CASE1	C/C	Del3-/Del3-	C/C
HC CASE2	C/C	Del3-/Del3-	C/C
LC CONTROL1	C/T	Del3+/Del3-	C/T
LC CONTROL2	C/T	Del3+/Del3-	C/T
LC CONTROL3	C/T	Del3+/Del3-	C/T
LC CONTROL4	C/T	Del3+/Del3-	C/T
LC CONTROL5	C/T	Del3+/Del3-	C/T
LC CONTROL6	C/T	Del3+/Del3-	C/T
LC CONTROL7	C/T	Del3+/Del3-	C/T
LC CONTROL8	C/T	Del3+/Del3-	C/T
LC CONTROL9	C/T	Del3+/Del3-	C/T
LC CONTROL10	C/T	Del3-/Del3-	C/C
LC CASE1	C/C	Del3-/Del3-	C/C
LC CASE2	C/C	Del3-/Del3-	C/C
LC CASE3	C/C	Del3-/Del3-	C/C
LC CASE4	C/C	Del3-/Del3-	C/C
LC CASE5	C/C	Del3-/Del3-	C/C
LC CASE6	C/C	Del3-/Del3-	C/C
LC CASE7	C/C	Del3-/Del3-	C/C
LC CASE8	C/C	Del3-/Del3-	C/C
LC CASE9	C/C	Del3-/Del3-	C/C
LC CASE10	C/C	Del3-/Del3-	C/C
Table showing the genotypes of the GWA study top SNP (CFA11: 40,777,312),
the predicted CNV (Del3) inferred genotypes (CFA11: 40,858,901 - 40,862,600) and genotypes of
the fine-mapping top SNP (CFA11: 42,382,440) of the sequenced HC and LC case
(highlighted in dark and light red) and HC and LC control (highlighted in dark and light blue) samples.
HC: high coverage; LC: low coverage.
