# Supplementary material for: Whole-genome genotyping and resequencing reveal the association of a deletion in the complex interferon alpha gene cluster with hypothyroidism in dogs
Source: BMC Genomics. 2020 Apr 16;21:307. doi: 10.1186/s12864-020-6700-3 (PMC7160888; doi:10.1186/s12864-020-6700-3)
Supplement: Supplementary file 12 — Additional file 12: Table S6. Overview of all individuals genotyped for the deletion. [file 12864_2020_6700_MOESM12_ESM.xlsx]

## Sheet: Sheet1
Table S6.
Breed	NoDel/NoDel	NoDel/Del	Del/Del
Beagle	4
Bearded Collie	4
Border Collie	4
Boxer	6
Bull Terrier	3
English Springer Spaniel	4
Giant Schnauzer	81	18	2
Great Dane	6
Hovawart	4
Irish Wolfhound	4
Labrador Retriever	6
Leonberger	1	4	2
Newfoundland	4
Polish Lowland Sheepdog	4
Poodle	4
Shar Pei	4
Swedish Elkhound	4
Welsh Springer Spaniel	4
Wolf	8
Overview of all individuals genotyped for the deletion.
