# Supplementary material for: Whole-genome genotyping and resequencing reveal the association of a deletion in the complex interferon alpha gene cluster with hypothyroidism in dogs
Source: BMC Genomics. 2020 Apr 16;21:307. doi: 10.1186/s12864-020-6700-3 (PMC7160888; doi:10.1186/s12864-020-6700-3)
Supplement: Supplementary file 13 — Additional file 13: Table S7. Primer sequences, used annealing temperatures and times and predicted PCR product lengths used in the study. [file 12864_2020_6700_MOESM13_ESM.xlsx]

## Sheet: Sheet1
Table S7.
Primer	Sequence	Annealing temp/time	Product length
GS_F2	AGCCAGCAGAAATAACTCAGAGCACAAAGA	68℃/10min	~14 and 6 kb
GS_R5	CTCCTTCGGCCCTATGGAATTCGTATCTTG
GS_NF3	ACACTGCATCCGGTTCTGAACTTTTC	60℃/1min	NF3+NR12=1,038bp (deletion) NF11+NR12=906bp (no deletion)
GS_NF11	GTGCATAAAGGAAAGGAAAAGCAGAAGTAG
GS_NR12	CCACTAGTGCTTGTAGAGTTGACATGGATT
Primer sequences, used annealing temperatures and times and predicted PCR product lengths used in the study.
